# Supplementary material for: Perspectives of patients and healthcare professionals on metabolic monitoring of adult prescribed second-generation antipsychotics for severe mental illness: A meta-synthesis
Source: PLoS One. 2023 Apr 19;18(4):e0283317. doi: 10.1371/journal.pone.0283317 (PMC10115273; doi:10.1371/journal.pone.0283317)
Supplement: S2 Appendix — (CSV) [file pone.0283317.s002.csv]

Search number	Query	Sort By	Filters	Search Details	Results
10	(((#1) AND (#2)) AND (#8)) AND (#9)			("antipsychotic agents"[Pharmacological Action] OR "antipsychotic agents"[MeSH Terms] OR ("antipsychotic"[All Fields] AND "agents"[All Fields]) OR "antipsychotic agents"[All Fields] OR "neuroleptic"[All Fields] OR "neuroleptics"[All Fields] OR "neuroleptical"[All Fields] OR "neuroleptically"[All Fields] OR "neuroleptization"[All Fields] OR ("antipsychotic agents"[Pharmacological Action] OR "antip…	39
9	(#6) OR (#7)			"qualitative research"[MeSH Terms] OR ("qualitative"[All Fields] AND "research"[All Fields]) OR "qualitative research"[All Fields] OR ("research"[All Fields] AND "qualitative"[All Fields]) OR "research qualitative"[All Fields] OR ("interviews as topic"[MeSH Terms] OR ("interviews"[All Fields] AND "topic"[All Fields]) OR "interviews as topic"[All Fields] OR ("oral"[All Fields] AND "history"[All Fi…	5,85,973
8	((#3) OR (#4)) OR (#5)			"psychiatrist s"[All Fields] OR "psychiatry"[MeSH Terms] OR "psychiatry"[All Fields] OR "psychiatrist"[All Fields] OR "psychiatrists"[All Fields] OR ("psychiatrist s"[All Fields] OR "psychiatry"[MeSH Terms] OR "psychiatry"[All Fields] OR "psychiatrist"[All Fields] OR "psychiatrists"[All Fields]) OR ("health personnel"[MeSH Terms] OR ("health"[All Fields] AND "personnel"[All Fields]) OR "health pe…	27,57,294
7	((((((((((Oral History as Topic) OR (Interviews, Telephone)) OR (Interview, Telephone)) OR (Telephone Interview)) OR (Telephone Interviews)) OR (Group Interviews)) OR (Group Interview)) OR (Interview, Group)) OR (Interviews, Group)) OR (Interviewers)) OR (Interviewer)			"interviews as topic"[MeSH Terms] OR ("interviews"[All Fields] AND "topic"[All Fields]) OR "interviews as topic"[All Fields] OR ("oral"[All Fields] AND "history"[All Fields] AND "topic"[All Fields]) OR ("interview"[Publication Type] OR "interviews as topic"[MeSH Terms] OR "interviews telephone"[All Fields]) OR ("interviews as topic"[MeSH Terms] OR ("interviews"[All Fields] AND "topic"[All Fields]…	4,60,435
6	Research, Qualitative			"qualitative research"[MeSH Terms] OR ("qualitative"[All Fields] AND "research"[All Fields]) OR "qualitative research"[All Fields] OR ("research"[All Fields] AND "qualitative"[All Fields]) OR "research qualitative"[All Fields]	2,27,901
5	((((((((((((((((Mental Disorder) OR (Psychiatric Illness)) OR (Psychiatric Illnesses)) OR (Psychiatric Diseases)) OR (Psychiatric Disease)) OR (Mental Illness)) OR (Illness, Mental)) OR (Mental Illnesses)) OR (Psychiatric Disorders)) OR (Psychiatric Disorder)) OR (Behavior Disorders)) OR (Diagnosis, Psychiatric)) OR (Psychiatric Diagnosis)) OR (Mental Disorders, Severe)) OR (Mental Disorder, Seve…			"mental disorders"[MeSH Terms] OR ("mental"[All Fields] AND "disorders"[All Fields]) OR "mental disorders"[All Fields] OR ("mental"[All Fields] AND "disorder"[All Fields]) OR "mental disorder"[All Fields] OR ("mental disorders"[MeSH Terms] OR ("mental"[All Fields] AND "disorders"[All Fields]) OR "mental disorders"[All Fields] OR ("psychiatric"[All Fields] AND "illness"[All Fields]) OR "psychiatri…	15,68,877
4	(((((((((((Personnel, Health) OR (Health Care Providers)) OR (Health Care Provider)) OR (Provider, Health Care)) OR (Healthcare Providers)) OR (Healthcare Provider)) OR (Provider, Healthcare)) OR (Healthcare Workers)) OR (Healthcare Worker)) OR (Health Care Professionals)) OR (Health Care Professional)) OR (Professional, Health Care)			"health personnel"[MeSH Terms] OR ("health"[All Fields] AND "personnel"[All Fields]) OR "health personnel"[All Fields] OR ("personnel"[All Fields] AND "health"[All Fields]) OR "personnel health"[All Fields] OR ("health personnel"[MeSH Terms] OR ("health"[All Fields] AND "personnel"[All Fields]) OR "health personnel"[All Fields] OR ("health"[All Fields] AND "care"[All Fields] AND "providers"[All F…	9,75,967
3	(Psychiatrists) OR (Psychiatrist)			"psychiatrist s"[All Fields] OR "psychiatry"[MeSH Terms] OR "psychiatry"[All Fields] OR "psychiatrist"[All Fields] OR "psychiatrists"[All Fields] OR "psychiatrist s"[All Fields] OR "psychiatry"[MeSH Terms] OR "psychiatry"[All Fields] OR "psychiatrist"[All Fields] OR "psychiatrists"[All Fields]	7,41,660
2	(((((((((((((((((((((Metabolic Syndromes) OR (Syndrome, Metabolic)) OR (Syndromes, Metabolic)) OR (Metabolic Syndrome X)) OR (Insulin Resistance Syndrome X)) OR (Syndrome X, Metabolic)) OR (Syndrome X, Insulin Resistance)) OR (Metabolic X Syndrome)) OR (Syndrome, Metabolic X)) OR (X Syndrome, Metabolic)) OR (Dysmetabolic Syndrome X)) OR (Syndrome X, Dysmetabolic)) OR (Reaven Syndrome X)) OR (Synd…			"metabolic syndrome"[MeSH Terms] OR ("metabolic"[All Fields] AND "syndrome"[All Fields]) OR "metabolic syndrome"[All Fields] OR ("metabolic"[All Fields] AND "syndromes"[All Fields]) OR "metabolic syndromes"[All Fields] OR ("metabolic syndrome"[MeSH Terms] OR ("metabolic"[All Fields] AND "syndrome"[All Fields]) OR "metabolic syndrome"[All Fields] OR ("syndrome"[All Fields] AND "metabolic"[All Fiel…	1,03,936
1	((((((((((((((((((((((((((Neuroleptics) OR (Antipsychotic Medication)) OR (Medication, Antipsychotic)) OR (Neuroleptic Agent)) OR (Agent, Neuroleptic)) OR (Neuroleptic Drug)) OR (Drug, Neuroleptic)) OR (Neuroleptic)) OR (Antipsychotic)) OR (Antipsychotic Drugs)) OR (Antipsychotics)) OR (Major Tranquilizers)) OR (Neuroleptic Agents)) OR (Tranquilizing Agents, Major)) OR (Major Tranquilizing Agents…			"antipsychotic agents"[Pharmacological Action] OR "antipsychotic agents"[MeSH Terms] OR ("antipsychotic"[All Fields] AND "agents"[All Fields]) OR "antipsychotic agents"[All Fields] OR "neuroleptic"[All Fields] OR "neuroleptics"[All Fields] OR "neuroleptical"[All Fields] OR "neuroleptically"[All Fields] OR "neuroleptization"[All Fields] OR ("antipsychotic agents"[Pharmacological Action] OR "antips…	1,53,701
