# Supplementary material for: Perspectives of patients and healthcare professionals on metabolic monitoring of adult prescribed second-generation antipsychotics for severe mental illness: A meta-synthesis
Source: PLoS One. 2023 Apr 19;18(4):e0283317. doi: 10.1371/journal.pone.0283317 (PMC10115273; doi:10.1371/journal.pone.0283317)
Supplement: S4 Appendix — (CSV) [file pone.0283317.s004.csv]

No.	Query	Results
#9	#3 AND #6 AND #7 AND #8	209
#8	#2 OR #4	2792199
#7	#1 OR #5	1878706
#6	'qualitative research'/exp OR 'qualitative research'	117643
#5	'psychiatrist'/exp OR psychiatrist	48596
#4	'mental disease'/exp OR 'mental disease'	2646443
#3	'metabolic disorder'/exp OR 'metabolic disorder'	3237395
#2	'neuroleptic agent'/exp OR 'neuroleptic agent'	302642
#1	'health care personnel'/exp OR 'health care personnel'	1862516
