# Supplementary material for: Perspectives of patients and healthcare professionals on metabolic monitoring of adult prescribed second-generation antipsychotics for severe mental illness: A meta-synthesis
Source: PLoS One. 2023 Apr 19;18(4):e0283317. doi: 10.1371/journal.pone.0283317 (PMC10115273; doi:10.1371/journal.pone.0283317)
Supplement: S7 Appendix — (XLSX) [file pone.0283317.s007.xlsx]

## Sheet: Articles screened 
10TH EUROPEAN PUBLIC HEALTH CONFERENCE...10th European Public Health (EPH) Conference, 1 - 4 November 2017 in Stockholm, Sweden
12th European Public Health Conference Building bridges for solidarity and public health Marseille, France 20th–23rd November 2019.
14th Congress of the European Association for Clinical Pharmacology and Therapeutics (EACPT)...14th Congress of the European Association for Clinical Pharmacology andTherapeutics (EACPT), 29 June - 2 July 2019, City Conference Centre, Stockholm, Sweden.
14th European Public Health Conference 2021...14th European Public Health Conference (Virtual), Public health futures in a changing world, November 10-12, 2021.
A Doctor is in the House: Stakeholder Focus Groups About Expanded Scope of Practice of Community Psychiatrists.
A Randomized Controlled Trial of a Patient-Centered Approach to Improve Screening for the Metabolic Side Effects of Antipsychotic Medications.
Care coordinator views and experiences of physical health monitoring in clients with severe mental illness: A qualitative study
Abstract 2018...15th International Congress of Behavioral Medicine will take place in Santiago, Chile from November 14th to November 17th, 2018.
Antipsychotic treatment – a systematic literature review and meta-analysis of qualitative studies.
Attending to physical health in mental health services in Australia: a qualitative study of service users' experiences and expectations.
Australian mental health nurses’ perspectives about the identification and management of antipsychotic medication side effects: a cross-sectional survey.
Access to primary and specialized somatic health care for persons with severe mental illness: a qualitative study of perceived barriers and facilitators in Swedish health care
Consumers at the centre: interprofessional solutions for meeting mental health consumers' physical health needs.
Critical Contextual Elements in Facilitating and Achieving Success with a Person-Centred Care Intervention to Support Antipsychotic Deprescribing for Older People in Long-Term Care.
The physical health of young people experiencing first-episode psychosis: Mental health consumers’ experiences
Determination of physical health status and healthy lifestyle behaviors of individuals with mental illness.
Developing a Sound Body: Open Trial Results of a Group Healthy Lifestyle Intervention for Young Adults with Psychosis.
DR MENTAL HEALTH...16th World Congress on Public Health (WCPH2020), (virtual congress), 12–16 October, 2020.
The Physical Health of Individuals Receiving Antipsychotic Medication: A Qualitative Inquiry on Experiences and Needs
EAP 2019 Congress and Master Course.
Effects of a Competency-Based Education Program for Inpatient Psychiatric Nurses: A Pre-Post Intervention Study.
EHPS 2013 Abstracts.
European Association of Nuclear Medicine October 22 – 30, 2020 Virtual.
Switching antipsychotics to support the physical health of people with severe mental illness: a qualitative study of healthcare professionals’ perspectives
I Work Out, Who Cares if I'm Bigger: What Matters to Youth with ASD regarding Weight and Their Bodies?
Interviews show there are many barriers to metabolic monitoring of SGAs.
Is there a dysbiosis in individuals with a neurodevelopmental disorder compared to controls over the course of development? A systematic review.
Attitudes to physical healthcare in severe mental illness; a patient and mental health clinician qualitative interview study
Metabolic syndrome and its components in people with intellectual disability: a meta‐analysis.
Nursing Diagnoses in Alphabetical Order.
Physical Health...The World Congress of the International Association for the Scientific Study of Intellectual and Developmental Disabilities (IASSIDD) held in SEC, Glasgow, Scotland, UK on Aug 6-9, 2019.
Prevalence of obesity and clinical and metabolic correlates in first-episode schizophrenia relative to healthy controls.
Promotion de la santé en psychiatrie et santé mentale : l'exemple du syndrome métabolique et des pratiques infirmières.
Psychotropic medications use and side effects of individuals with intellectual and developmental disabilities.
Psychotropic Medications: Why is There More to Know Beyond the 'Five Rights' and Side-Effects?
Reasons for Nonadherence to Psychiatric Medication and Cardiovascular Risk Factors Treatment Among Latino Bipolar Disorder Patients Living in Puerto Rico: A Qualitative Study.
Relegating Psychosis: Blood Work and "Routine Connection" in the Clozapine Clinic.
Self‐management of chronic disease in individuals with psychotic disorder: A qualitative study.
Serum Levels of HCY, MIF, and hs-CRP Correlate with Glycolipid Metabolism in Adults with Never-Medicated First-Episode Schizophrenia.
Sexual Life and Associated Factors in Psychiatric Patients.
Social support and health-related quality of life among patients with chronic heart failure...14th European Public Health Conference (Virtual), Public health futures in a changing world, November 10-12, 2021
The Effects of Hopelessness and Some Variables on Metabolic Syndrome in Schizophrenia Patients.
The experiences of the caring dyad: (Un)articulated realities of living with cardiometabolic risk, metabolic syndrome and related diseases in severe mental illness.
The Relationship Between Sleep Patterns, Quality of Life, and Social and Clinical Characteristics in Chinese Patients With Schizophrenia.
The role of serious mental illness in motivation, participation and adoption of health behavior change among obese/sedentary Latino adults.
The views and habits of the individuals with mental illness about physical activity and nutrition.
Vocabulary.
9th European Public Health Conference: Parallel Sessions.
A pro-inflammatory phenotype is associated with behavioural traits in children with Prader–Willi syndrome.
Abstracts for MASCC/ISOO Annual Meeting 2019.
Abstracts from the Gerry Schwartz and Heather Reisman 4th International Conference on Pediatric Chronic Diseases, Disability and Human Development.
Abstracts of the 2014 International MASCC/ISOO Symposium, June 26-28, 2014, Miami, Florida.
Abstracts of The 46th Annual Conference of Research Society for the Study of Diabetes in India.
Abstracts...The Australian & New Zealand Society for Geriatric Medicine Annual Scientific Meeting “Older People’s Care through Community, Collaboration & Communication”
All things considered, my risk for diabetes is medium: A risk personalization process of familial risk for type 2 diabetes.
Annual Congress of the European Association of Nuclear Medicine October 12 – 16, 2019 Barcelona, Spain.
Association between polypharmacy and depression: a systematic review and meta‐analysis.
Barriers and Facilitators of a Healthy Lifestyle Among Persons with Serious and Persistent Mental Illness: Perspectives of Community Mental Health Providers.
Barriers, Benefits, and Strategies for Physical Activity in Patients With Schizophrenia.
Change and dispersion of QT interval during treatment with quetiapine extended release versus aripiprazole in children and adolescents with first-episode psychosis: results from the TEA trial.
Characteristics and the trajectory of psychotropic medication use in general and antipsychotics in particular among adults with an intellectual disability who exhibit aggressive behaviour.
Chronic Disease Screening and Prevention Activities in Mental Health Clinics in New York State: Current Practices and Future Opportunities.
CNS Summit 2020: Abstracts of Poster Presentations...11th Annual CNS Summit Meeting, October 29-November 1, 2020, Boca Raton, Florida.
Community pharmacists' evaluation of potentially inappropriate prescribing in older community-dwelling patients with polypharmacy: observational research based on the GheOP³S tool.
Don't Just Screen -- Intervene: Protecting the cardiometabolic health of people with severe mental illness.
EANM'16.
EAPS Congress 2016.
Effects of omega-3 fatty acids on metabolic syndrome in patients with schizophrenia: a 12-week randomized placebo-controlled trial.
Evaluating the Real-World Representativeness of Participants with Mild Cognitive Impairment in Canadian Research Protocols: a Comparison of the Characteristics of a Memory Clinic Patients and Research Samples.
Factors related to malnutrition in community‐dwelling patients with schizophrenia.
Functional Somatic Symptoms.
Health coaching provided by registered nurses described: a systematic review and narrative synthesis.
Health improving measures for patients suffering from psychosis: development of treatment methods and an intervention program.
Identifying the Burden and Predictors of Diabetes Distress among Adult Type 2 Diabetes Mellitus Patients.
Implementation in action: how Australian Exercise Physiologists approach exercise prescription for people with mental illness.
Implementation of a Reverse Colocation Model: Lessons from Two Community Behavioral Health Agencies in Rural Pennsylvania.
Improving the health of mental health staff through exercise interventions: a systematic review.
Intervention effectiveness by pharmacists integrated within an interdisciplinary health team on chronic complex patients.
Is Somatic Health Screening in Patients With Severe Mental Illness of Added Value?
Learned lessons from patients who take clozapine: A case study.
Lessons Learned From the Trial of a Cardiometabolic Health Nurse.
Long-term metabolic effects of aripiprazole, ziprasidone and quetiapine: a pragmatic clinical trial in drug-naïve patients with a first-episode of non-affective psychosis.
Losing to Gain: The Effects of a Healthy Lifestyle Intervention on the Physical and Psychosocial Well-being of Clients in a Community-based Mental Health Setting.
Mental disorders and medical comorbidities: Association rule mining approach.
Mental Health and HIV/AIDS.
N.
Outpatient antipsychotic drug use in children and adolescents in Germany between 2004 and 2011.
PARALLEL SESSION 7...7th European Public Health Conference, “Mind the Gap: Reducing inequalities in health and health care” November 2014, Glasgow
Practitioners' Perspective on Metabolic Monitoring of Second-Generation Antipsychotics: Existing Gaps in Knowledge, Barriers to Monitoring, and Strategies.
RSSDI-ESI Clinical Practice Recommendations for the Management of Type 2 Diabetes Mellitus 2020.
Sedentary Behavior and Quality of Life in People with Psychotic Disorders from a Low Income Country: A Study from Uganda.
Self-Reported Sleep and Exercise Patterns in Patients with Schizophrenia: a Cross-Sectional Comparative Study.
The Antidiabetic Metformin as an Adjunct to Antidepressants in Patients with Major Depressive Disorder: A Proof-of-Concept, Randomized, Double-Blind, Placebo-Controlled Trial.
The Validity and Reliability Study of the Self-reported Measure of Medication Adherence Scale in Patients Taking Oral Antidiabetic Treatment.
Working with schizophrenia: Experts' views on barriers and pathways to employment and job retention.
A specific dietary fibre supplementation improves cognitive performance—an exploratory randomised, placebo-controlled, crossover study.
Abstracts from the ICBM 2012 Meeting.
Abstracts.
Actively Negotiating the Mind-Body Divide: How Clozapine-Treated Schizophrenia Patients Make Health for Themselves.
Aging and Lifespan.
Annual Congress of the European Association of Nuclear Medicine October 13 - 17, 2018 Düsseldorf, Germany.
Anthropometric indices, blood pressure, and lipid profile status among women using progestin-only contraceptives: comparative cross-sectional study.
Canadian Academy of Geriatric Psychiatry (CAGP) 2017 Annual Scientific Meeting Book of Abstracts...2017 Annual Scientific Meeting, canada
Cardiovascular Risk Assessment and Management in Mental Health Clients: Whose Role is it Anyway?
Challenging Behaviour, Mental Health, and Offending.
Cognition, Communication, Social Impairment.
EANM'17.
Education and Employment.
Effect of toxic trace element detoxification, body fat reduction following four-week intake of the Wellnessup diet: a three-arm, randomized clinical trial.
Empowerment, Rights, and Ethics.
Families.
High prevalence of diabetes mellitus, hypertension and obesity among persons with a recorded diagnosis of intellectual disability or autism spectrum disorder.
Implications of Social Support and Socio-Economic Status on Perceived Health and Wellbeing of Psychiatric Patients.
Incidence of non-alcoholic fatty liver disease and metabolic dysfunction in first episode schizophrenia and related psychotic disorders: a 3-year prospective randomized interventional study.
Incorporating a Physical Activity Program into an Assertive Community Treatment Team: Impact and Strategies.
Keeping the body in mind: A qualitative analysis of the experiences of people experiencing first‐episode psychosis participating in a lifestyle intervention programme.--------
Medication use among Australian adults with intellectual disability in primary healthcare settings: A cross-sectional study.
Moderated poster sessions: abstracts.
Parenting with an Intellectual Disability.
Physical Health.
Poor physical health: A major barrier to employment among individuals with serious mental illness.
Populations, Community, and Service Systems.
Poster Abstracts.
Profound Intellectual and Multiple Disabilites.
Psychocardiology, Part 2 Fixing the Broken Heart.
Quality of life outcomes of web-based and in-person weight management for adults with serious mental illness.
Quality of Life.
Refractory schizophrenia: quality of life and associated factors.
State of the Science Conference.
Targeted intervention to improve monitoring of antipsychotic-induced weight gain and metabolic disturbance in first episode psychosis.
The associations of geriatric syndromes and other patient characteristics with the current and future use of potentially inappropriate medications in a large cohort study.
The effects of acceptance and commitment therapy on lifestyle and behavioral changes: A systematic review of randomized controlled trials.
The effects of clinical illness severity and physical activity on health-related quality of life in schizophrenia.
The Impact of Lifestyle Factors on the Physical Health of People with a Mental Illness: a Brief Review.
The Other 23 Hours: A Qualitative Study of Fitness Provider Perspectives on Social Support for Health Promotion for Adults with Mental Illness.
The risks and benefits of switching antipsychotics: a case study approach.
16th International Social Pharmacy Workshop.
A Comparative Analysis of Testosterone Therapy and Phosphodiesterase 5 Inhibitor Monotherapy and Combined Therapy in Men with Erectile Dysfunction and Low Testosterone Levels.
A systematic review of electronic multi-compartment medication devices with reminder systems for improving adherence to self-administered medications.
Abstracts from the ICBM 2014 Meeting.
Aging with Serious Mental Illness: An Overview and Implications for Service Delivery.
Associations Between Gender and Obesity Among Adults with Mental Illnesses in a Community Health Screening Study.
Associations of symptoms of anxiety and depression with diabetes and cardiovascular risk factors in older people with intellectual disability.
B. Interactive poster presentations.
Body and liver fat content and adipokines in schizophrenia: a magnetic resonance imaging and spectroscopy study.
Brain-derived neurotrophic factor as a biomarker for cognitive recovery in acute schizophrenia: 12-week results from a prospective longitudinal study.
Cataract etiology and prevention in traditional Persian medicine texts.
Clinic Appointment Attendance in Adults with Serious Mental Illness and Diabetes.
Communication With Colleagues: Frequency of Collaboration Regarding Physical Health of Consumers With Mental Illness.
Concurrent session papers (in program order)...Dietitians Association of Australia 33rd National Conference 19–21 May 2016 Melbourne, VIC, Australia
Diagnosisgate: Conflict of Interest at the Top of the Psychiatric Apparatus.
Diagnostic assessment key in autism spectrum disorder.
Dietary intervention for people with mental illness in South Australia.
Does Diagnosis Make a Difference? Estimating the Impact of an HIV Medication Adherence Intervention for Persons with Serious Mental Illness.
Drugscan.
Examining risk factors for overweight and obesity in children with disabilities: a commentary on Bronfenbrenner's ecological systems framework.
Exercise, supportive group therapy, and mood profile of Greek cancer patients: intervention effect and related comparisons.
HCV-Related Mortality Among HIV/HCV Co-infected Patients: The Importance of Behaviors in the HCV Cure Era (ANRS CO13 HEPAVIH Cohort).
High H1-affinity antidepressants and risk of metabolic syndrome in bipolar disorder.
Implementation of a Weight Loss Program for Latino Outpatients with Severe Mental Illness.
Iraqi Experts Consensus on the Management of Type 2 Diabetes/Prediabetes in Adults.
Lethal complications of antipsychotic drug medication.
Medical Co-morbidities Among Patients with Severe Mental Illnesses in a Community Health Facility in Nigeria.
Mental Health Nurses Attitudes and Practice Toward Physical Health Care in Jordan.
Parallel presentations: oral presentations.
Physical activity as a therapeutic strategy in mental health: an integrative review with implication for nursing care.
Posters (in alphabetical order by first author)
Posters (in alphabetical order by first author).
Psychotic disorders in learning disabilities- outcome of an audit across community teams.
Reviews of medical journal articles.
Royal Australian and New Zealand College of Psychiatrists clinical practice guidelines for the treatment of schizophrenia and related disorders.
Selection, Use and Psychometric Properties of Physical Activity Measures to Assess Individuals with Severe Mental Illness: A Narrative Synthesis.
Serum galectin-3, but not galectin-1, levels are elevated in schizophrenia: implications for the role of inflammation.
Socioeconomic disadvantage, brain morphometry, and attentional bias to threat in middle childhood.
The application of data mining to explore association rules between metabolic syndrome and lifestyles.
Weight management interventions in adults with a serious mental illness: A meta-analytic review.
A Multisite Study of the Prevalence of HIV With Rapid Testing in Mental Health Settings.
A Randomized Clinical Trial Investigating the Effect of a Healthcare Access Model for Individuals with Severe Psychiatric Disabilities.
A Review of Impact of Tobacco Use on Patients with Co-occurring Psychiatric Disorders.
Abstracts from the 33rd Annual Scientific Meeting of the Canadian Geriatrics Society Toronto, April 2013.
Abstracts of the joint meeting of the 2nd Asian Society Against Dementia Congress and the 3rd Annual Meeting of Taiwan Dementia Society. October 17-19, 2008. Kaohsiung, Taiwan.
Are Major Depression and Generalized Anxiety Disorder Associated With Oligohydramnios in Pregnant Women? A Case-Control Study.
Are opioid antagonists effective in attenuating the core symptoms of autism spectrum conditions in children: a systematic review.
Association between hand-grip strength and depressive symptoms: Locomotive Syndrome and Health Outcomes in Aizu Cohort Study (LOHAS)
Association between hand-grip strength and depressive symptoms: Locomotive Syndrome and Health Outcomes in Aizu Cohort Study (LOHAS).
Association between major depression and cardiovascular risk: the role of antidepressant medication.
Changes in pro-inflammatory cytokines and body weight during 6-month risperidone treatment in drug naïve, first-episode schizophrenia.
Clozapine use in schizophrenia: findings of the Research on Asia Psychotropic Prescription (REAP) studies from 2001 to 2009.
Decreased Concentration of Irisin Is Associated with Poor Functional Outcome in Ischemic Stroke.
Development of Self-Care Agency through Enhancement of Motivation in People with Schizophrenia.
Diabetes and severe mental illness.
Effect of treatment on weight gain and metabolic abnormalities in patients with first-episode psychosis.
Enduring sleep complaints predict health problems: a six-year follow-up of the survey of health and retirement in Europe.
Evidence for Psychiatric and Mental Health Nursing Interventions: An Update (2011 through 2015).
Exploring variability and perceptions of lifestyle physical activity among individuals with severe and enduring mental health problems: a qualitative study.
Improving the detection and treatment of schizophrenia.
Increasing the health literacy of learning disability and mental health nurses in physical care skills: A pre and post-test evaluation of a workshop on diabetes care.
Integrated Illness Management and Recovery: A Program for Integrating Physical and Psychiatric Illness Self-Management in Older Persons with Severe Mental Illness.
Mana Taurite: Conceptual Learning to Promote Equity in Mental Health Care in an Undergraduate Nursing Programme.
Management of psychiatric disorders in children and adolescents with atypical antipsychotics: a systematic review of published clinical trials.
Measurement of selected preventable adverse drug events in electronic health records: Toward developing a complexity score.
Medical comorbidities in children and adolescents with autism spectrum disorders and attention deficit hyperactivity disorders: a systematic review.
Medication regimen complexity in adults and the elderly in a primary healthcare setting: determination of high and low complexities.
METABOLIC SYNDROME: DIFFERENCES BETWEEN PSYCHIATRIC AND INTERNAL MEDICINE PATIENTS.
Nutritional Impact of a Gluten-Free Casein-Free Diet in Children with Autism Spectrum Disorder.
Oral Abstracts...The 20th SSBP International Research Symposium, 14-16 September 2017. Leiden, the Netherlands
Oral Presenters.
Perceived health risks, attitude and readiness to quit tobacco among euthymic bipolar disorder patients in regular contact with mental health services: An exploratory study from India.
Pharmacological Treatment of Insomnia.
Plenary Presentations.
Poster Presentations - Free Papers...Australian and New Zealand Society for Geriatric Medicine Annual Scientific Meeting 2016, Queensland, Australia, 1–3 June 2016
Poster Presentations.
Potentially inappropriate medicines in elderly hospitalised patients according to the EU(7)-PIM list, STOPP version 2 criteria and comprehensive protocol.
Prediction of resting energy requirements in people taking weight-inducing antipsychotic medications.
Psychoactive substance use and general mental health among refugees in a Nigerian camp.
Quality Assessment of Physical Activity Recommendations Within Clinical Practice Guidelines for the Prevention and Treatment of Cardio-metabolic Risk Factors in People With Schizophrenia.
Reduced Ambivalence to the Role of the Cardiometabolic Health Nurse Following a 6-Month Trial.
Reliability and Practicality of Measuring Waist Circumference to Monitor Cardiovascular Risk Among Community Mental Health Center Patients.
Robert Hedaya, MD: Depression and the Practice of Whole Psychiatry.
Should psychiatrists use atypical antipsychotics to treat nonpsychotic anxiety?
Sialorrhea and Aspiration Pneumonia: A Case Study.
Stroke in Young Adults: The Lasting Effects of Trauma.
The lack of association between components of metabolic syndrome and treatment resistance in depression.
Vitamin D and mental health in children and adolescents.
110th Annual Meeting of the American Association of Colleges of Pharmacy, Boston, Massachusetts, July 18-22, 2009.
9 International Academy on Nutrition and Aging (IANA) Meeting.
A Pilot Evaluation of the In SHAPE Individualized Health Promotion Intervention for Adults with Mental Illness.
A Retrospective Study of Amitriptyline in Youth with Autism Spectrum Disorders.
Abstracts - 6th International Congress 'Sepsis and Multiorgan Dysfunction'.
Abstracts from the 42nd RANZCP Congress 2007...Royal Australian and New Zealand College of Psychiatrists
Abstracts of the MASCC/ISOO (Multinational Association of Supportive Care in Cancer/International Society of Oral Oncology) International Symposium on Supportive Care in Cancer. June 27-29, 2013. Berlin, Germany.
Adult General Psychiatric Patients Served in Nebraska's State Hospitals: Patient Characteristics and Needs.
Anxiety and sense of coherence in Roma and non-Roma coronary heart disease patients.
Assessing adults with mental disorders in primary care.
Assessing movement quality in persons with severe mental illness – Reliability and validity of the Body Awareness Scale Movement Quality and Experience.
Biological and Biobehavioural.
Body affects mind? Preoperative behavioral and biological predictors for postoperative symptoms in mental health.
Can a pharmacy intervention improve the metabolic risks of mental health patients? Evaluation of a novel collaborative service.
Cardiovascular Risk Factors in Patients with Schizophrenia Receiving Continuous Medical Care.
Characteristics of polymedicated (≥ 4) elderly: A survey in a community-dwelling population aged 60 years and over.
Conferences.
Cytokines plasma levels during antidepressant treatment with sertraline and transcranial direct current stimulation (tDCS): results from a factorial, randomized, controlled trial.
Deprivation and health risk indicators in full-time permanent workers.
Disturbed sleep in type 2 diabetes mellitus independent of chronic complications, pain, and nocturia.
Dose specific effects of olanzapine in the treatment of alcohol dependence.
Drugscan. Cardiovascular.
Drugscan. Indigenous and population health.
Drugscan. Neuropsychiatry.
Effects of pharmacological doses of 2-deoxyglucose on plasma catecholamines and glucose levels in patients with schizophrenia.
ESBRA 2015 EUROPEAN SOCIETY FOR BIOMEDICAL RESEARCH ON ALCOHOLISM 12-15 SEPTEMBER 2015 VALENCIA, SPAIN...ESBRA 2015 European Society for Biomedical Research on Alcoholism 12-15 September 2015 Valencia, Spain
European clinical guidelines for Tourette syndrome and other tic disorders. Part II: pharmacological treatment...[corrected] [published erratum appears in EUR CHILD ADOLESC PSYCHIATRY 2011; 27(7):377]
Kevin Spelman, PhD--Keeping It Together: The Other Compounds in Cannabis and the Benefits of Whole-herb Use.
Meanings of participating in a lifestyle programme for persons with psychiatric disabilities.
Mental health and smoking: effects on wellbeing.
Palliative Care of Adult Patients With Cancer.
Potential neurobiological benefits of exercise in chronic pain and posttraumatic stress disorder: Pilot study.
Psychiatric Disorders and Childhood Parental Loss in Obesity: Relationship with the Mode of Weight Gain.
Psychosis and delirium.
Remitting brief psychotic disorder in a 15-year-old male.
Serum 25-hydroxyvitamin D is associated with reduced verbal episodic memory in healthy, middle-aged and older adults.
Tai-Chi for Residential Patients with Schizophrenia on Movement Coordination, Negative Symptoms, and Functioning: A Pilot Randomized Controlled Trial.
The Edinburgh Postnatal Depression Scale as a measure for antenatal dysphoria.
The effects of acute treatment with ramelteon, triazolam, and placebo on driving performance, cognitive function, and equilibrium function in healthy volunteers.
The First Interview: Helping Prepare New Nurse Graduates.
The relationship of health-related quality of life and treatment outcome during inpatient treatment of depression.
Treatment in child and adolescent bipolar disorders.
Using psychological approaches for working with obesity and type 2 diabetes.
XIX Symposium Neuroradiologicum: The World Congress of Diagnostic & Therapeutic Neuroradiology Bologna, Italy - 4-9 October 2010.
A review of recent clinical trials of the nutritional supplement Chlorella pyrenoidosa in the treatment of fibromyalgia, hypertension, and ulcerative colitis.
An examination of the needs of older patients with chronic mental illness in public mental health services.
Anthroposophic therapy for anxiety disorders: a two-year prospective cohort study in routine outpatient settings.
Application of a prescribing indicators tool to assist in identifying drug-related problems in a cohort of older Australians.
Bone mineral density and general health of long-term residential psychiatric inpatients.
Cerebral metabolic changes induced by clozapine in schizophrenia and related to clinical improvement.
Changes in plasma and platelet BDNF levels induced by S-citalopram in major depression.
Chapter 7: children's and young people's health.
Clinical assessment and management of psychiatric patients' violent and aggressive behaviors in general hospital.
Depression symptoms in cancer caregivers.
Design and Methods for a Pilot Study of a Phone-Delivered, Mindfulness-Based Intervention in Patients with Implantable Cardioverter Defibrillators.
Drug Burden Index and potentially inappropriate medications in community-dwelling older people: the impact of Home Medicines Review.
Drugscan. Geriatrics.
Drugscan. Infectious diseases.
Drugscan. Internal medicine.
Drugscan. Paediatrics.
Drugscan. Pharmacy practice.
Drugscan. Respiratory.
Feasibility and acceptability of a beverage intervention for Hispanic adults: a protocol for a pilot randomized controlled trial.
Gender differences of mental health consumers accessing integrated primary and behavioral care.
Interaction of Occupational and Personal Risk Factors in Workforce Health and Safety.
Low BDNF is associated with cognitive deficits in patients with type 2 diabetes.
Multidisciplinary Assessment and Treatment of Self-Injurious Behavior in Autism Spectrum Disorder and Intellectual Disability: Integration of Psychological and Biological Theory and Approach.
Nutrition Education for Youth.
Older HIV patients face metabolic complications.
Oral presentations.
Pharmacotherapy of bipolar I disorder: focus on aripiprazole.
Preparation of a picture book to support parents and autonomy in preschool children facing day surgery.
Recommendation for dsm-v: a proposal for adding causal specifiers to axis i diagnoses.
Recruitment and cardiovascular risk characteristics of African American and Caucasian midlife women.
Schizophrenia.
Scientists examine pain relief and addiction.
Sexual dysfunction in HIV-positive men is multi-factorial: a study of prevalence and associated factors.
Special issue on positive psychology in behavioral medicine.
The impact of Prader- Willi syndrome on the family's quality of life and caregiving, and the unaffected siblings' psychosocial adjustment.
The importance of the multidisciplinary team for the management of complex obesity in patients with diabetes.
The Job Demand-Control-Support Model and stress-related low-grade inflammatory responses among healthy employees: a longitudinal study.
The Power of You: 43rd ASHP Midyear Clinical Meeting and Exhibition, December 7-11, 2008, Orlando, Florida.
The protective effect of calcium on bone mass in postmenopausal women with high selenium intake.
The relationship between depression and medical illness.
The Vilification of Cholesterol (for Profit?)
The Vilification of Cholesterol (for Profit?).
What's in a name? Client participation, diagnosis and the DSM-5.
An investigation into diet treatment for adults with previously untreated phenylketonuria and severe intellectual disability.
Bibliography.
Coordinated program of research: theoretical risk model, literature; and shared methodology.
Dietitians Association of Australia 25th National Conference Abstracts.
Dietitians Association of Australia, 27th National Conference, Oral Program.
Drugscan. Oncology.
Long-term health implications of individuals with TBI: A rehabilitation perspective.
News briefs.
Pharmacotherapy for behavioral and psychological symptoms of dementia in the elderly.
Pharmacotherapy for posttraumatic stress disorder: Review with clinical applications.
Program at a glance.
Screening for Medical and Neurodevelopmental Disorders for the Professional Counselor.
Childhood trauma and glucose metabolism in patients with first-episode psychosis
Sex differences in the cardiometabolic health of cannabis users with a psychotic illness
The Effectiveness and Safety of Antipsychotic and Antidepressant Medications in Individuals with 22q11.2 Deletion Syndrome
Cardio-metabolic risk and its management in a cohort of clozapine-treated outpatients
Metabolic syndrome in people with a psychotic illness: is cannabis protective?
Metabolic syndrome among psychiatric outpatients with mood and anxiety disorders
Clozapine use and sedentary lifestyle as determinants of metabolic syndrome in outpatients with schizophrenia
Cardiovascular risk assessment for patients with serious mental illnesses: An internal review
Promotion de la santé en psychiatrie et santé mentale : l’exemple du syndrome métabolique et des pratiques infirmières
Metabolic syndrome among persons with schizophrenia and other psychotic disorders in a general population survey
Metabolic syndrome in a French cohort of patients with bipolar disorder: results from the FACE-BD cohort
Multimodal lifestyle intervention using a web-based tool to improve cardiometabolic health in patients with serious mental illness: results of a cluster randomized controlled trial (LION)
Integrative Management of Metabolic Syndrome in Youth Prescribed Second-Generation Antipsychotics
Is antipsychotic polypharmacy associated with metabolic syndrome even after adjustment for lifestyle effects?: a cross-sectional study
Common Side Effects and Metabolic Syndrome due to Clozapine: Relationship with the Clinical Variables and Disability
Engagement in primary care treatment by persons with severe and persistent mental illness
Awareness of metabolic concerns in patients with bipolar disorder: a survey of European psychiatrists
Prevalence of metabolic syndrome and associated factors among psychiatric patients at University of Gondar Comprehensive Specialized Hospital, Northwest Ethiopia
People living with psychotic illness in 2010: the second Australian national survey of psychosis
Preventing the development of metabolic syndrome in people with psychotic disorders--difficult, but possible: experiences of staff working in psychosis outpatient care in Sweden
Description of a healthy lifestyle intervention for people with serious mental illness taking second-generation antipsychotics
Up-to-date expert opinion on the safety of recently developed antipsychotics
Metabolic syndrome and metabolic abnormalities in patients with major depressive disorder: a meta-analysis of prevalences and moderating variables
The METEOR study: frequency of metabolic disorders in patients with schizophrenia. Focus on first and second generation and level of risk of antipsychotic drugs
Improving metabolic and cardiovascular health at an early psychosis intervention program in vancouver, Canada
Metabolic monitoring and management among clozapine users
Metabolic risk factors in drug-naive patients with first-episode psychosis
Proton magnetic resonance spectroscopy in subjects at risk for schizophrenia
Practitioners' Perspective on Metabolic Monitoring of Second-Generation Antipsychotics: Existing Gaps in Knowledge, Barriers to Monitoring, and Strategies
Relationships between IGF-1, schizophrenia, and treatment of metabolic syndrome
[Antipsychotic prescription assessment in general practice: metabolic effects]
Prevalence and associations of the metabolic syndrome among patients prescribed clozapine
Predictors of rapid high weight gain in schizophrenia: Longitudinal analysis of the French FACE-SZ cohort
Assessing the burden of treatment-emergent adverse events associated with atypical antipsychotic medications
Nursing Care for Lifestyle Behavioral Change
Obesity in multiracial schizophrenia patients receiving outpatient treatment in a regional tertiary hospital in malaysia
[Health promotion in psychiatry and mental health: The example of metabolic syndrome and nursing practices]
The metabolic syndrome and risk of coronary artery disease in patients with chronic schizophrenia or schizoaffective disorder in a chronic mental institute
Feasibility of a pharmacist-led physical health monitoring for patients on antipsychotic medications: protocol for a longitudinal study--------------------
Impact of the COVID-19 pandemic on access to the cerliponase alfa managed access agreement in England for CLN2 treatment
Understanding the ecosystem of patients with lysosomal storage diseases in Spain: a qualitative research with patients and health care professionals
REalist Synthesis Of non-pharmacologicaL interVEntions for antipsychotic-induced weight gain (RESOLVE) in people living with severe mental illness (SMI)
Indicators for local health plan monitoring and evaluation: A modified Delphi consensus
Key factors for overcoming psychological insulin resistance: A qualitative study in Japanese people with type 2 diabetes
Survey to identify research priorities for primary care in Scotland during and following the COVID-19 pandemic
PATIENT AND PHYSICIAN EXPERIENCES OF WILSON DISEASE (WD) DIAGNOSIS AND MANAGEMENT IN THE USA: A QUALITATIVE STUDY
Illness perception and treatment experience in patients with gout: a descriptive qualitative study
Forgotten Needs of Patients with Systemic Lupus Erythematosus: A Qualitative Study in Iran
IDF21-0026 The experience of women with T1D in relation to personal intimacy and sexual fulfilment: A qualitative study
Is self-management a burden? What are the experiences of women self-managing chronic conditions during pregnancy? A systematic review
Caring for individuals with Type 1 Diabetes Mellitus who restrict and omit insulin for weight control: Evidence-based guidance for healthcare professionals
Smoking Cessation Practitioners Views Towards Safety and Effectiveness of Electronic Cigarettes in Klang Valley, Malaysia: A Qualitative Study Approach
Protocol for integrating mental health services into primary healthcare facilities: A qualitative study of the perspectives of patients, family members and healthcare providers in rural Bangladesh
Facilitators and barriers to fitness bootcamp participation using the Behaviour Change Wheel
POS-420 Patient education and advocacy in Dialysis –a Qualitative study
Perceptions of Treatment Burden Among Caregivers of Elders With Diabetes and Co-morbid Alzheimer's Disease and Related Dementias: A Qualitative Study
Satisfaction and effectiveness of opioid pain management among adults with cystic fibrosis: A mixed methods study
Understanding Parents’ Experiences with Children with Type 1 Diabetes: A Qualitative Inquiry
Challenges of Telemonitoring Programs for Complex Chronic Conditions: Randomized Controlled Trial with an Embedded Qualitative Study
Patient and Provider Perspectives on Medication Non-adherence Among Patients with Depression and/or Diabetes in Diverse Community Settings – A Qualitative Analysis
Altered serum levels of melatonin, antioxidant enzymes and oxidative stress in individuals with diabetes_mellitus_Type_2
The psychosocial impact of type 1 diabetes mellitus in children and adolescents during the COVID-19 pandemic
Diabetes management in people living with dementia in Japan: a qualitative exploration
Exploring use of activity monitors for patients with obesity during weight-loss treatment - a qualitative study
‘Snakes & Ladders’: factors influencing access to appropriate care for children and young people with suspected juvenile idiopathic arthritis – a qualitative study
Evaluating the effectiveness and utility of a novel culturally-adapted telemonitoring system in improving the glycaemic control of Asians with type-2 diabetes mellitus: a mixed method study protocol
Health information–seeking behavior and self-care in women with osteoporosis: a qualitative study
Engaging people with long-term health conditions in a community-based physical activity initiative: a qualitative follow-up study evaluating the parkrun PROVE project
Barriers and enablers to screening and diagnosing diabetes distress and depression in people with type 2 diabetes mellitus: A qualitative evidence synthesis
Antibiotic Use and Misuse in Dentistry in India— A Systematic Review
Assessment of Antipsychotic Medications on Social Media: Machine Learning Study
“Il faut continuer à poser des questions” patient reported outcome measures in cystic fibrosis: An anthropological perspective
Understanding the relationship between depression and chronic diseases such as diabetes and hypertension: A grounded theory study
Multifaceted antibiotic stewardship intervention using a participatory-action-research approach to improve antibiotic prescribing for urinary tract infections in frail elderly (ImpresU): Study protocol for a European qualitative study followed by a pragmatic cluster randomised controlled trial
A hybrid closed-loop system for very young children with type 1 diabetes: Qualitative study on parents' experience
Barriers and enablers in maintaining healthy gestational weight gain: A qualitative study
Internet and smartphone-based ecological momentary assessment and personalized advice (PROfeel) in adolescents with chronic conditions: A feasibility study
Same goals, different challenges: A systematic review of perspectives of people with diabetes and healthcare professionals on Type 2 diabetes care
Patient's and rheumatologist's perspectives on the burden of adverse drug reactions attributed to biologics: A qualitative study
Organising polypharmacy: Unpacking medicines, unpacking meanings - An ethnographic study
Uncovering the imprints of chronic disease on patients’ lives and self-perceptions
Living with diabetes alongside a severe mental illness: A qualitative exploration with people with severe mental illness, family members and healthcare staff
Structures, processes and outcomes of health care for people detained in short-term police custody settings: A scoping review
Transitioning from active duty to military retirement: Challenges impacting diabetes self-management
Personal Experiences with Diagnostic Delay Among Axial Spondyloarthritis Patients: A Qualitative Study
Analysis What mechanisms could link GP relational continuity to patient outcomes?
Impact of isolation during the covid-19 pandemic on the care of older adults with type 1 diabetes: A qualitative study
Factors influencing diabetes self-management in adults: An umbrella review of systematic reviews
An exploration of knowledge and themes on diabetes during outpatient consultation in a tertiary referral hospital
Things left unsaid_ important topics that are not discussed between patients with systemic sclerosis, their carers and their healthcare professionals—a discourse analysis
“You got to eat, but then what you are eating, it’s going to kill you”: Living with hypertension while experiencing homelessness
A Novel Qualitative Study Assessing Patient-Reported Outcome Measures Among People Living with Psoriatic Arthritis or Ankylosing Spondylitis
Community perceptions and interventions for the long-term impact of adverse Childhood experiences in Kisii, Kenya: A qualitative study
Switching antipsychotics to support the physical health of people with severe mental illness: A qualitative study of healthcare professionals' perspectives------------------------------
Androgen Deprivation Therapy in Pedophilic Disorder: Exploring the Physical, Psychological, and Sexual Effects From a Patient's Perspective
Barriers in diabetes self-management: A qualitative study from the perspective of nurses in primary health centers, indonesia
What role can accredited exercise physiologists play in the treatment of eating disorders? A descriptive study
Pop a pill or give myself a shot? Patient perspectives of disease-modifying anti-rheumatic drug choice for rheumatoid arthritis
Possibilities, problems, and perspectives of data collection by mobile apps in longitudinal epidemiological studies: Scoping review
Key articles and guidelines for the emergency medicine clinical pharmacist: 2011-2018 update
Effect of locally-contextualized nurse-led diabetes self-management education on psychosocial health and quality of life: A controlled before-after study
Neuropsychiatry, Palliative Care, and Culture: What Matters Beyond Diagnosis
Adults' experiences of living with pulmonary hypertension: A thematic synthesis of qualitative studies
Type 2 Diabetes Patients' Perspectives, Experiences, and Barriers Toward Diabetes-Related Self-Care: A Qualitative Study From Pakistan
Delivering genome sequencing for rapid genetic diagnosis in critically ill children: parent and professional views, experiences and challenges
3 - Patient and Paramedic Experiences With a Direct Electronic Referral Program for Hypoglycemia Education Following Paramedic Service Assist-Requiring Hypoglycemia: A Qualitative Study
The burden of treatment in people living with type 2 diabetes: A qualitative study of patients and their primary care clinicians
Patient Perspective of the Type 1 and 2 SLE Model: A Qualitative Study
Perspectives on Sexuality Among Patients with Hypopituitarism: Broadening the Medical Focus on Sexual Function to Include Sexual Wellbeing
An Innovative Online Qualitative Study to Explore the Symptom Experience of Patients with Primary Sjögren’s Syndrome
BARRIERS AND ENABLERS TO SCREENING AND DIAGNOSING DEPRESSION AND DIABETES DISTRESS IN PEOPLE WITH TYPE 2 DIABETES MELLITUS; A QUALITATIVE EVIDENCE SYNTHESIS
Integrating depression care within NCD provision in Bangladesh and Pakistan: A qualitative study
Barriers and facilitators associated with the management of aggressive and disruptive behaviour in children: A qualitative study with pediatricians
Elevating the role of carers in rheumatoid arthritis management in the Asia-Pacific region
Identification of Patient Needs and Preferences in Pigmented Villonodular Synovitis (PVNS) Using a Qualitative Online Bulletin Board Study
Patient and paramedic experiences with a direct electronic referral program for hypoglycemia (HG) education following paramedic service assist-requiring HG: A qualitative study
Health-care providers' emotional responses to their patients' hypoglycemic events: The Inhypo-dm study
Advancing mental health equality: A mapping review of interventions, economic evaluations and barriers and facilitators
Medication related decision-making in parents of children with juvenile idiopathic arthritis
Determining the unmet needs of patients with intracranial meningioma - A qualitative assessment
Inflaming public interest: A qualitative study of adult learners’ perceptions on nutrition and inflammation
The opinions and feelings about their educational needs and role of familial caregivers of parkinson’s disease patients: A qualitative study
Perceptions of healthcare professionals and people with type 2 diabetes on emotional support: A qualitative study
Improving Care for Patients with Sickle Cell Disease: a Qualitative Study of Hospitalized Sickle Cell Patients
The interplay of type 1 diabetes and weight management: A qualitative study exploring thematic progression from adolescence to young adulthood
“Some say no, some say yes”: Receiving inconsistent or insufficient information from healthcare professionals and consequences for diabetes self-management: A qualitative study in patients with Type 2 Diabetes
"diabetes in your face". Experiences of people with type 1 diabetes during altitude hike in tropical rainforest using continuous blood glucose monitoring: A qualitative study
Pop a pill or give myself a shot Patient perspectives of disease-modifying anti-rheumatic drug (DMARD) choice for rheumatoid arthritis (RA)
Physical challenges in RA: A qualitative study of an online patient support group
A digital self-management intervention for adults with type 2 diabetes: Combining theory, data and participatory design to develop HeLP-Diabetes
59. PREIMPLANTATION GENETIC TESTING FOR HERITABLE CONNECTIVE TISSUE DISEASES
Psychosocial health care needs of people with type 2 diabetes in primary care: Views of patients and health care providers
Experiences of South Asian patients in early inflammatory arthritis clinic: A qualitative interview study
Learning about Type 1 diabetes and learning to live with it when diagnosed in adulthood: two distinct but inter-related psychological processes of adaptation A qualitative longitudinal study
Living with systemic sclerosis: Exploring its impact on caregivers: A qualitative study
Diabetes distress: Provider perspectives
Diagnostic delays in interstitial lung diseases (ILDS)
Diabetes distress among healthcare providers: A qualitative study
The emotional experience of patients with systemic lupus erythematosus-related body image disorder in China: A qualitative study
Barriers to care in a West Bank refugee camp: a qualitative study
Experiences of community-dwelling older adults living with multiple chronic conditions: A qualitative study
The clinical implications of nocebo effects for biosimilar therapy
Abstracts from the Atlantic Corridor Medical Student Research Conference
Patients' and practice nurses' perceptions of depression in patients with type 2 diabetes and/or coronary heart disease screened for subthreshold depression
Adaptations and patient responses to behavioral intervention components in a depression-focused chronic disease care model implemented in India
Healthy Life Centre participants' perceptions of living with overweight or obesity and seeking help for a perceived "wrong" lifestyle - A qualitative interview study
The experience of gestational diabetes for indigenous Māori women living in rural New Zealand: Qualitative research informing the development of decolonising interventions 11 Medical and Health Sciences 1117 Public Health and Health Services
Utilizing the common sense model to explore African Americans’ perception of type 2 diabetes: A qualitative study
Perspectives from training the care coordinators-a new cadre to support team-based diabetes and depression care: The independent study
'I've put diabetes completely on the shelf till the mental stuff is in place'. How patients with doctor-assessed impaired self-care perceive disease, self-care, and support from general practitioners. A qualitative study
CLINICIANS’ PERSPECTIVES ON BARRIERS AND ENABLERS TO OPTIMIZING PRESCRIBING IN PEOPLE WITH DEMENTIA AND COEXISTING CONDITIONS
Diabetes distress-provider perspectives
A misunderstood burden -living with sle in south africa
Understanding fatigue burden and coping strategies in rheumatoid arthritis using qualitative research
Rheumatologists’ views and experiences in managing rheumatoid arthritis in elderly patients: A qualitative study
Nurses’ perceptions of mental healthcare in primary-care settings in Kenya
Project THANKS: Examining HIV/AIDS-Related Barriers and Facilitators to Care in African American Women: A Community Perspective
The experience of diabetes-related language in diabetes care
Important topics not discussed during systemic sclerosis consultations: Impact on patients and caregivers
Fitting positive airway pressure adherence into teenage life: Don't push it!
Nutritional disorders in a cohort of pediatric CF patients: Experience and considerations from brescia cystic fibrosis centre
Adolescents with type 1 diabetes mellitus and attention-deficit/hyperactivity disorder require specific support from healthcare professionals
Multimorbid outpatients: A high frequency of FP appointments and/or family difficulties, should alert FPs to the possibility of death or acute hospitalization occurring within six months; A primary care feasibility study
Perceived barriers to mental health care among patients with systemic sclerosis: A qualitative study
Things left unsaid: Important topics that are not discussed between patients with systemic sclerosis, their Carers and their healthcare professionals
A qualitative study on influencing factors of medication compliance in patients with systemic lupus erythematosus
Qualitative study: The experience and impact of living with behcet’s syndrome
BARRIERS TO AND FACILITATORS OF EFFECTIVE DIABETES SELF-MANAGEMENT AMONG PEOPLE NEWLY DIAGNOSED WITH TYPE 2 DIABETES MELLITUS (T2DM): A QUALITATIVE STUDY FROM MALAYSIA
Improving recognition of anxiety and depression in rheumatoid arthritis: A qualitative study in a community clinic
Understanding and supporting women with polycystic ovary syndrome: A qualitative study in an ethnically diverse UK sample
A qualitative study of veterans who have diabetes: Implications for research and practice
Rheumatologists' experiences and viewpoints towards managing rheumatoid arthritis in elderly patients: A qualitative study
Genetic testing in the assessment of developmental disorders: An overview for psychiatrists
Opportunities and concerns to incorporate early detection of oral cancer and oral potentially malignant disorders (OPMDS)in routine work of health workers in India
Primary care visit preparation and communication for patients with poorly controlled diabetes: A qualitative study of patients and physicians
Barriers to and facilitators of effective diabetes self-management among people newly diagnosed with Type 2 diabetes: A qualitative study from Malaysia
Process evaluation of a stepped-care program to prevent depression in primary care: patients' and practice nurses' experiences
Development and validation of an instrument to measure collaborative goal setting in the care of patients with diabetes
Smoking cessation in pulmonary care subjects: A mixed methods analysis of treatment-seeking participation and preferences
Healthcare organisation and delivery for people with dementia and comorbidity: A qualitative study exploring the views of patients, carers and professionals
Estimating the psychosocial impact of idiopathic central precocious puberty (ICPP) in girls aged 6 to 8 years: A qualitative study
Implementation of recommended type 2 diabetes care for people with severe mental illness - a qualitative exploration with healthcare professionals
Checklists (minimun and excellence) for the evaluation of patients with axial spondiyoarthritis in daily practice: Personaliza project
The adoption of roles by primary care providers during implementation of the new chronic disease guidelines in urban Mongolia: A qualitative study
Diabetes in the shadow of daily life: Factors that make diabetes a marginal problem
SLE patients' concerns and adherence to therapy-a qualitative study
Type 2 Diabetes and Depression: Patient, Family Member, and Primary Care Provider Perspectives on the Development of an Integrated Self-Management Intervention
Identifying the worries and concerns about hypoglycemia in adults with type 2 diabetes
Patient perspectives on quality of life with uncontrolled type 1 diabetes mellitus: A systematic review and qualitative meta-synthesis
A survey of medicinal plants for diabetes treating from Chana and Nathawee district, Songkhla province, Thailand
Contextualizing the Effectiveness of a Collaborative Care Model for Primary Care Patients with Diabetes and Depression (Teamcare): A Qualitative Assessment Using RE-AIM
Factors of subjective well-being among young adults with type 1 diabetes: A qualitative study
Complications after surgery for hip osteoarthritis: A qualitative study with patients and surgeons
The visibility of non-communicable diseases in Northern Uganda
GPs asking patients to self-rate their health: A qualitative study
Paramedics’ perceptions and educational needs with respect to palliative care
Patient priorities in vasculitis
Readmissions in neurosurgery: A qualitative inquiry
Patients as stepping stone for improved health care
Insulin therapy: Exploring provider perspectives on needle phobia and nonadherence
Illustrating the impact of mild/moderate and severe haemophilia on health-related quality of life: Hypothesised conceptual models
A hard pill to swallow: A qualitative study of women's experiences of adjuvant endocrine therapy for breast cancer
'I'm not a druggie, I'm just a diabetic': A qualitative study of stigma from the perspective of adults with type 1 diabetes
Personal accounts of the negative and adaptive psychosocial experiences of people with diabetes in the second diabetes attitudes, wishes and needs (dawn2) study
Pathways to diagnosis: A qualitative study of the experiences and emotional reactions of parents of children diagnosed with type 1 diabetes
Physical function and physical activity assessment and promotion in the hemodialysis clinic: A qualitative study
Adversity and reproduction: shared experiences and individual differences
'I call it the blame and shame disease': A qualitative study about perceptions of social stigma surrounding type 2 diabetes
Epidemiology of insomnia: Prevalence, course, risk factors, and public health burden
Diabetologist perceived barriers to addressing psychological matters in diabetes consultations
Depression in primary care: Current and future challenges
Mental healthcare staff's knowledge and experiences of diabetes care for persons with psychosis--a qualitative interview study.
Mental healthcare staff's knowledge and experiences of diabetes care for persons with psychosis--a qualitative interview study
Barriers to treatment engagement for depression among latinas
The impact of non-visible symptoms in systemic lupus erythematosus
Psychosocial barriers to individualized diabetes care in frail elderly veterans
Structured self-management education maintained over two years in insufficiently controlled type 2 diabetes patients: The ERMIES randomised trial in Reunion Island
Accessing primary health care: A meta-ethnography of the experiences of British South Asian patients with diabetes, coronary heart disease or a mental health problem
Introduction of a classification system to diagnose the barriers to initiating insulin therapy among people with type 2 diabetes
Self-managing fatigue in ankylosing spondylitis and potential interventions: A qualitative study of patients' perspectives
Lay perspectives on hypertension and medication adherence-a qualitative systematic review and narrative synthesis
What do we know about patients' perceptions of continuity of care? A meta-synthesis of qualitative studies
"Did you find that out in time?": New life trajectories of parents who choose to continue a pregnancy where a genetic disorder is diagnosed or likely
Digging deeper: The role of qualitative research in behavioral diabetes
Identifying unintended consequences of quality indicators: A qualitative study
The hopeless age?: An exploration of the experience of menopause in Arab women living in Qatar
Parents' experiences of expanded newborn screening evaluations
Interpersonal communication analysis of heart failure telehealth interactions: Implications for training
Physician perspectives on the role of mental illness in the care of complex patients-it makes everything more difficult!
Perceptions of patient suitability for kidney transplantation: A qualitative study comparing rural and urban nephrologists
Improving insight in patients diagnosed with schizophrenia and understanding insight from a patient perspective - A mixed methods study
Sleep disturbances and health problems: Sleep matters
A qualitative study of physiotherapy education for parents of toddlers with cystic fibrosis
Psychosocial aspects of narcolepsy
Perceived barriers to secondary prevention of patients from low socio economic groups
Flax and flaxseed oil (Linum usitatissimum): A review by the Natural Standard Research Collaboration
Towards a Model for Planning Clinical Research in Oriental Medicine
Stakeholder perspectives on the development of a virtual clinic for diabetes care: Qualitative study
Problems and solutions in health care for chronic diseases. A qualitative study with patients and doctors
Conceptual framework and systematic review of the effects of participants' and professionals' preferences in randomised controlled trials
Many people with epilepsy want to know more: A qualitative study
People with type 2 diabetes facing the reality of starting insulin therapy: Factors involved in psychological insulin resistance
A qualitative study to explore influences on general practitioners' decisions to prescribe new drugs
Drawing the line: an analysis of lay people's discussions about the new genetics.
Improving Healthy Living in Residential Care Facilities: Feasibility, Acceptability, and Appropriateness of Implementing a Multicomponent Intervention for Diabetes Risk Reduction in Adults with Serious Mental Illnesses
Feasibility of a pharmacist-led physical health monitoring for patients on antipsychotic medications: Protocol for a longitudinal study
Childhood immuno-metabolic markers and risk of depression and psychosis in adulthood: A prospective birth cohort study
Plasma lipid alterations in young adults with psychotic experiences: A study from the Avon Longitudinal Study of Parents and Children cohort
Strengthening the Reporting of Observational Studies in Epidemiology (STROBE): Explanation and Elaboration. Translation to Russian [Повышение качества отчетов о наблюдательных исследованиях в эпидемиологии (STROBE): разъяснения и уточнения]
Racial Disparities in the Treatment of Schizophrenia Spectrum Disorders: How Far Have We Come?
Metabolic side effects of antipsychotic drugs in individuals with schizophrenia during medium- to long-term treatment: protocol for a systematic review and network meta-analysis of randomized controlled trials
Examining Side Effect Variability of Antipsychotic Treatment in Schizophrenia Spectrum Disorders: A Meta-analysis of Variance
Telehealth strategy to mitigate the negative psychological impact of the COVID-19 pandemic on type 2 diabetes: A randomized controlled trial
Dietary Consumption among Youth with Antipsychotic-Induced Weight Gain and Changes following Healthy Lifestyle Education
Common and specific aspects of anxiety and depression and the metabolic syndrome
Promoting physical health among people with enduring mental illness: A qualitative study of healthcare providers' perspectives
The magnitude of undiagnosed diabetes and Hypertension among adult psychiatric patients receiving antipsychotic treatment
COVID-19 and Severe Mental Illness: Impact on patients and its relation with their awareness about COVID-19
Therapeutic educational program in oral health for oral health empowerment and recovery in patients with schizophrenia
Prevalence of Chronic Health Conditions in Australian Adults with Depression and/or Anxiety
A novel biomarker of cardiometabolic pathology in schizophrenia?
The effects of clinical illness severity and physical activity on health-related quality of life in schizophrenia
The association between low-grade inflammation and the clinical features of bipolar disorder in Han Chinese population
Systematic review of global functioning and quality of life in people with psychotic disorders
Handbook of crime correlates
Clinical correlates of insulin resistance in chronic schizophrenia: Relationship to negative symptoms
Network analysis of the relationship between depressive symptoms, demographics, nutrition, quality of life and medical condition factors in the Osteoarthritis Initiative database cohort of elderly North-American adults with or at risk for osteoarthritis
Bariatric surgery, lifestyle interventions and orlistat for severe obesity: The rebalance mixed-methods systematic review and economic evaluation
Offering physical activity advice to people with serious mental illness: The beliefs of mental health professionals
Does general intelligence moderate the association between inflammation and psychological distress?
Post-traumatic stress symptoms are associated with physical multimorbidity: Findings from the Adult Psychiatric Morbidity Survey 2007
The Association Between Metabolic Syndrome, Obesity-Related Outcomes, and ADHD in Adults With Comorbid Affective Disorders
Oral health is a challenging problem for patients with schizophrenia: A narrative review
The schizophrenia oral health profile: Development and feasibility
Serious mental illness and medical comorbidities: Findings from an integrated health care system
Epidemiology: Principles and application in sleep medicine
Sociodemographic, lifestyle, and psychosocial determinants of hair cortisol in a South London community sample
Inflammation in Schizophrenia: Cytokine Levels and Their Relationships to Demographic and Clinical Variables
Elevated plasma F2-isoprostane levels in schizophrenia
Improving mental health service users' with medical co-morbidity transition between tertiary medical hospital and primary care services: A qualitative study
Study protocol: A cluster randomized controlled trial to assess the effectiveness of a therapeutic educational program in oral health for persons with schizophrenia
Persistence of racial disparities in prescription of first-generation antipsychotics in the USA
Physical Health Risk Behaviours in Young People with Mental Illness
Strengthening the Reporting of Observational Studies in Epidemiology (STROBE): Explanation and elaboration
LIFEHOPE.EU: Lifestyle and healthy outcome in physical education
Medical Emergencies in the Dental Office: Seventh Edition
Eating and weight disorders
Contextual factors in the health of people with serious mental illness
Screening physical health? Yes! But...: Nurses' views on physical health screening in mental health care
Access to physical health care for people with serious mental illness: A nursing perspective and a human rights perspective-common ground
Medication use among Australian adults with intellectual disability in primary healthcare settings: A cross-sectional study
The Need to Treat Childhood Obesity with Holistic Methods: Why Pediatric Endocrinologists Do Not Use Multifactorial Treatment
Interviewer-perceived honesty as a mediator of racial disparities in the diagnosis of schizophrenia
Nurses' views on physical activity for people with serious mental illness
Schizophrenia: The Epidemiological Horizon
What factors affect the lifestyle choices of people with schizophrenia?
Nurse Prescribing in Mental Health
Strengthening the reporting of observational studies in epidemiology (STROBE): explanation and elaboration [Mejorar la comunicación de estudios observacionales en epidemiología (STROBE): explicación y elaboración]
Shared decision making in antipsychotic management
Included articles for meta-synthesis after full text reading

## Sheet: Key findings
KEY FINDINGS	PRELIMINARY THEME
There’s definitely a problem with access of referring a person to a [primary care] practitioner in a timely manner.- Administrator [Mangurian C et al,2018]	Difficulty in accessing primary care
…it’s difficult for our patients to go to the lab even though it’s just across the way.”-Providers [Mangurian C et al,2018]
“they sent me a big, big book [of doctors] and I just got confused”-Patients [Mangurian C et al,2018]
“I go to somewhere you can get bulk billed, but that’s not always easy, and it’s hard to then get the continuity in some of these big GP clinics anyway (FG4).”patients [Happell B,2018]
I pretty much use GP’s only – I haven’t had a regular GP for years because they’ve never helped me with anything, but I use them as gatekeepers… (FG4)-patients [Happell B,2018]
In a rural and remote region where GPs “they’ve got ... their choice of clients” and their “books full” (FG1, P6), any preference of a GP not to deal with mental health clients was easily exercisable. When “a lot of the GPs in this area” acted this way, then GP access could be effectively closed to people with SMI.. nurse [Nankivell J et al,2013]
My GPs’ doesn’t keep to appointment times. Everyone gets the same appointment time, when you get to see him, you forget to ask any questions because you’re there so long and want to go home. There is not much privacy my doctor’s surgery is like the Zoo, I go on a Thursday at 12.30 because I know he shuts at one o clock on a Thursday, so I won’t be delayed too much- Patient [Cocoman AM, Casey M,20…
The GP office is busy, people com_x0002_ing and going, everyone looking at you are wondering what’s wrong with you- Patient -[Cocoman AM, Casey M,2018]
“If the client is struggling or… lack of transportation. They probably don’t walk; they don’t have enough money to go out and properly visit their GP… And the environment as well – some of them live in rural areas and getting… accessing their GP can be quite difficult.” -Clinician [Butler J et al,2020]
‘‘Some people will know and will be keen to do something about it, some people will know and won’t be motivated to make changes and a lot of people will not know about cardiovascular risk factors.’’ -key informants [Wheeler AJ et al,2010]	Lack of knowledge on physical health
So only recently I’ve discovered I can see a physio … after seven years, nothing has ever been suggested to me. I had to figure out what was available - patients [Happell B,2018]
‘‘If you’re talking about the new atypicals I suppose I’d have to be honest my knowledge isn’t there to know if there’s an increased risk. There may be, but I’m not aware of it. They tend to be initiated by specialist psychiatrists and I guess it would be thrown over to us for maintenance. One would hope, if there’s an issue, they will tell us what to look for.’’-primary care participant [Wheeler…
We are having a lot of difficulty trying to monitor because as far as he is concerned he is healthy … he hasn’t got a headache, he hasn’t woken up with any pain […] he told me he will go to his GP if he is unwell. So because he is well he doesn’t have any reason to go to the GP.. care cordinators [ Gronholm PC et al,2017]
…so a lot of the time they wouldn’t be telling us that they are feeling unwell. They might be tired but attribute it to their mental illness” (CMHT07)- [Collins C et al,2021]
Most participants said they would contact the GP for non_x0002_mental health concerns if sufficiently severe, but none reported seeking preventative care- Patients [Young SJ,2017]
“…even the ones that have their mental health symptoms very much under control, they tend to focus on the mental health symptoms and not so much the physical health symptoms”. (GP)- [Collins C et al,2021]
Maybe you don’t have good enough specialist knowledge about these groups (author: patients) and the problems they can have, what we do in principle is treat them like any other patient. Then you usually get, can get problems with communication, or compliance, and then we usually get help from a psychiatric consultant.- Clinician - [Brämberg EB et al,2018]
They [doctors and nurses] just treat my mental illness ... never really explained its [potential risks of psy_x0002_chosis on physical health] until later when I was out of hospital. Then they tried to brush up a little bit but I still don’t know to what extent the illness affects me physically.. patients [Chee GL et al,2019]
We still tend to focus on the disease management first and then the illness management, the symptom management that’s, that’s our priority. I think the… side_x0002_effects erm are still a second thought. -psychiatrist [Nash A et al,2021]
I wasn’t particularly aware of risk of one antipsychotic more than another in terms of metabolic risk. GP- [Nash A et al,2021]
They’ve [GPs} got this 10-minute window where they can see you … you’ve got to condense everything down into that period of time, and then they’ve got to write down whatever, and give you a script, and send you on your merry way. But having a doctor actually sit and listen to you and say, “Okay. Well, all right I’ll check your blood pressure,” or, “I’ll check your stomach,” and whatever parts of …	Lack of Time
“I’d love to do an annual check and to have a dedicated half hour session every six months. But I don’t have the time, I’m trying to see 35 or 40 patients a day in 10 or 15 minute slots so to try with something as complex as somebody with EMI who also may have co-morbid illnesses and polypharmacy, is by far the biggest problem I have” GP- [Collins C et al,2021]
…it’s often difficult as a psychiatrist to devote times to these matters and follow through with people so it comes down to a reasonable conversation with people…” psychiatrist [Collins C et al,2021]
If they do more with client A, what’s going to happen to client B, client C? They’re gonna get a shorter period. There’s only so many hours in a day …care coordinators [ Gronholm PC et al,2017]
The barriers are the shortage of doctors and lack of time with the doctor. Long waiting times, sometimes much too long so they have to go to the psychiatric emergency department instead. Clinician- [Brämberg EB et al,2018]
The GP office is busy, people com_x0002_ing and going, everyone looking at you are wondering what’s wrong with you. -Patient [Cocoman AM, Casey M, 2018]
It’s not that they don’t want to do it, they honestly don’t have the time. We just don’t. Nurse [Happell et al,2012]
If she’s really deteriorating she needs a team around her anyway and so…it’s not just about the drugs, it’s about giving her wider support and getting the key worker involved so I suppose I’d get them… I’d just want more help in general rather than just with med_x0002_ication. -GP [Nash A et al,2021]
Because transport to the GP is not always that easy for the clients. And then you’ve got to get a bulkbilling one for a lot of the clients, because they have no money.- nurse [ Nankivell J et al,2013]	Financial issues
One of the best things you can do for your physical health is have an ongoing relationship with your general practitioner. But our client group can’t afford it because it costs. You know, in this town ... for the normal course of events it costs you money to go see your GP. And our clients just don’t have that money. It’s as simple as that really.Nurse - [ Nankivell J et al,2013]
It’s often they’ll [medical specialists] tell you how much it will be, but they won’t tell you how much of that you’ll get back until you’re actually talking to them (FG2).- patients [Happell B,2018]
It’s cost, and our consumers are financially disadvantaged—the majority of them. Those people that are on the DSP [Disability Support Pension] can’t afford to go and pay $70 to see a decent GP, so you go to the bulk billers ... it’s a business—so you’re in and out in 15 minutes, and tell me what you want, and off you go. So I think cost and finances are actually a problem. - nurse [ Nankivell J e…
There are principle information leaflets that you can print off for people. The only problem is, is that the intranet is awful. You can’t ever find anything. […] It would have been nice if there was something there that was easily accessible […] for like diabetes, stuff for high cholesterol […] you know, user_x0002_friendly easy for people to understand. And erm be able to have discussion around …	Lack of resources
: “because of resource issues, it wouldn’t be feasible to do physical health checks on everyone” (CMHT04). Collins C et al,2021
‘‘Usually the biggest barriers having access to things like ECG machine and even things like the proper blood pressure cuffs and the room to examine people..’’ (Psychiatrist) [Aouira N et al,2022]
“If we had more resources then I could certainly see a case for us doing it in-house if we had the equip_x0002_ment and if we had the, you know, the extra staff to do it.”- Clinician [Butler J et al,2020]
They don’t always want to give samples and it is difficult to motivate them. They don’t really listen. They think it’s a bother and can’t manage it. Staffs-- [Bergqvist A et al,2013]	Patient disinterest
“If you’re concerned about somebody and they’re not going into see their GP and they aren’t active_x0002_ly engaged, there often isn’t an obvious pathway for what happens”. (CMHT04) Collins C et al,2021
‘My mental health is more important than physical [health]’ (P8). At this time, physical health issues were a low priority as most participants viewed themselves as being physically fit and healthy: ‘I have been active my entire life in sports [before having psychosis] ... don’t think I’ll have problems [related to physical health]’ patients - Chee GL et al,2019
Lack of engagement is such a problem with these patients.’’ psychiatrist -[Aouira N et al,2022]
I think that’s an area that’s problematic is that some_x0002_one who comes to see you that’s putting on weight… you know maybe getting some mild diabetes as a re_x0002_sult but their mental health is very well controlled… just because I’m putting on some weight, so what? And I’ve got some mild diabetes, so what? I feel great you know. This is the best drug that I’ve ever been on and I never want …
“It will actually ease my mind just being able to do things through one doctor and not have to go here and there… I’m like a chicken with my head cut off going to three, four different doctors.” -patients [Mangurian C et al,2018]	Training for psychiatrists/General practitioners on metabolic disorders
….there needs to be people trained in both mental health and physical that know about food and nutrition and vitamins and minerals and how they all play a part and can interact … patients-- [Happell B et al,2018]
I think it is important to educate staff; there is a tendency to forget about somatic health in psychiatric care. (IP 4) - staffs [Bergqvist A et al,2013]
…health care is all about priorities…healthcare’s all about costs. So priority change, funding models change and I think that’s just what we deal with. So it’s about local services, but it’s higher than that. It’s about those that give us the funding and which comes out of the government to say part of your mental health budget’s got to be spent on physical health, because it’s costing the rest o…
I know the GP is not trained in psychiatric care, they are just the general practice but I’m lucky with my GP, he is very calm and empathetic, but not all Doctors are.- Patient [Cocoman AM, Casey M, 2018]
‘‘.. expertise and the education is not as great as it should be, so not always as confidant as I feel I should be..’’ -Psychiatrist [Aouira N et al,2022]
“If I ignore it, that could be a problem. If I prescribe something and it’s out of my scope—that could be a problem. And my question would be: Where does it end? Like, how far down the algorithm are we comfortable going? psychiatrists [ Mangurian C et al,2018] “I feel like [prescribing medications for metabolic disorders] would be a good idea for us to do, especially since our meds are responsibl…	Lack of clarity on whose responsibilty
‘‘This should be managed by GPs who have expertise and know how to manage cardiovascular disease and I think we should, as best we can, normalise what happens to the rest of the public. If you go and see a dermatologist you don’t expect the dermatologist to man_x0002_age your high blood pressure. You go and see a psychiatrist you shouldn’t expect them to manage your high blood pressure.’’ seconda…
‘Yeah I would probably say it’s a joint responsibility seeing that patient and their GP. I think that’s what primary care is. It’s preventative medicine and we do it all the time…so there shouldn’t be any different or harder popu_x0002_lation to deal with because often people…don’t necessarily have the same insight you know but I think we’re probably the best place for that.’’ [Wheeler AJ et al,2…
If they’ve got an ECG change, are our medical officers going to go, “Oh we should be putting them on a beta blocker, or what are we going to do?” So … I think we can look at screening and make it routine, but screening’s only part of it, because the next step is treatment and intervention and I don’t think there’s a link there… you’ve got people who won’t go to GPs… you can screen all you like, b…
The care coordinators should monitor what’s going on. The doctors should do physical health. care cordinators [ Gronholm PC et al,2017]
I wouldn’t want them to talk about it, ‘cause to me I’m not here for that; I’m here for here (points to head). That’s my GP’s role. (P30;F52;community) - Patient [Young SJ et al,2-16]
We try to be holistic as a service, we try to be sometimes but we essentially focus on psychiatric, social and spiritual fea_x0002_tures. Treating the physical issues is managed by GPs and by other people so again we have boundary issues, we have a professional boundary issues, that is sometimes interest_x0002_ing to work your way through…Need to be clear about our roles which is difficult in men…
I know that in terms of the GPs monitoring, the consultant’s write to the GPs before CPAs [Care Programme Approach meetings]. There’s a letter and it always comes from the consultant […] we’ve had big discussions about physical health and they are keen for the GPs to be doing the physical health monitoring-care cor [Gronholm PC et al,2017]
‘‘It is the families, the child and the GP’s responsibility as well as the clinician’s responsibility.’’ (Psy 3) [Aouira N et al,2022] “I think the physical health checks were quite hap_x0002_hazard. Some people felt it was their responsibility; some didn’t.”- clinicians [Aouira N et al,2022]
“…I don’t think, and [GPs] tend to agree… that it’s a good use of our time to be doing ECGs and bloods. They’re comfortable with doing them if it means we can get on more with doing mental health stuff…Our GP’s are pretty good actually” (C012, Medical, AMHT)- clinicians [Butler J et al,2020]
Some of them [GPs] are very good to be honest, they do everything and they do the annual health check and give written information, they’re excellent. Some are like ‘we don’t want to touch it, it’s not our job…’ There’s a lot of reluctance from some of them. I think cost is also a factor for them. psychiatrist [Nash A et al,2021]
‘‘I don’t believe that we actually have an agreed strategy on how we respond to people’s physical health issues. It begins with the fact that there’s… no mandated recognition of the need to address physical health issues and as a result there’s no agreed protocol within mental health about how that might be done in terms of developing pathways of care within our DHB or with the GPs and PHOs.1 And…	Policy-Practice gap
…we are not doing ECGs…we are not doing the heights, we are not doing the weights… nurses [Happell B et al,2012]
“The information comes through the patient, usually verbally … or half the time the patient can’t remember what they were told to get done” (GP02). - [Collins C et al,2021]	Communication between primary and secondary care
…we are getting referrals through from the GP, for a service that sees people with moderate to severe mental illness, so there’s a high likelihood that they are going to come to us, be assessed and be put on medication and the GPs are not even doing baselines. And then they are coming to us and we are not doing baselines either. So that’s always been a concern of mine that there’s a big part of o…
So I go to the bipolar clinic, you know that, and then I get sent to the emergency unit, and at the emergency unit they say no, you’re heart’s beating slowly because of your medication. So I go back to the bipolar clinic and “No, I don’t think so because the dose is so low”. Ok. You can never get the whole picture, it’s always just bits like this, so you just have to try to piece it together your…
If a patient has had Alvedon for pain, for example, there’s absolutely no communication that this is what we prescribe, this is what we do, this is our bit. It’s only psychiatric. And primary care can take the other bit. And they think just the same, that no, psychiatry can prescribe that medication. So there’s absolutely no communication. And no one has main responsibility for the patient. If yo…
there is a kind of helplessness because we do not have the other allied health or other health professionals that could help us reinforce physical health change and reform.’’ Psychiatrist - [Aouira N et al,2022]
“A lot of patients… have multiple semi-crisis issues in one visit, and lipids seem to be drifting way down the priority list. Without realizing it, multiple visits occur; each of them oriented toward crises, without even just basic health care maintenance much less lipids floating to the top.” psychiatrist [Mangurian C et al,2018]	Lack of clinician interest
I find that the lower_x0002_functioning the patients are the less that I talk to them about [diet and exercise].” psychiatrist [Mangurian C et al,2018]
“[Medicaid] will deny any services that are documented in such a way that looks like it’s providing a medical service…. It puts a lot of stress on the staff.” administrator [Mangurian C et al,2018]
When you’re in a fairly poor mental state, you’re not necessarily all that proactive in terms of asking about things that you perhaps think are not that related.... (P28;M45; community)-patients- [Young S et al,2016]
Make it a Medicare number and the GPs will snap it up quick as you like. Nurse [Nankivell J et al,2013]
: I have my GP for a yearly check-up and he said he wouldn’t do it, if you have a specific complaint he’ll deal with it, which I thought was crazy. They should give you a check-up at least once a year and I’m nearly 50 so I might need it, but he won’t do it. - Patient [Cocoman AM, Casey M,2018]
I’ve told them (about the side- effects) and they won’t do anything about it. They don’t offer any advice. (P36;F47; community)- PATIENTS [Young S et al,2018]
They get disregarded in fairly short order. Like, I can bring to mind a couple of occasions that people have had physical problems. Every time they present to A and E [Accident and Emergency] they get told well it’s all sort of in your mind, you’re a mental health patient.. - nurse [Nankivell J et al,2013]
I find I don’t get a lot of feedback from them ... maybe I ask the wrong questions or I don’t ask any questions. (P31; M46;community)-patients [Young S et al,2016]
I can see extra needs, these particular patients can be more difficult to assess and in some cases can be dissimulating, that they don’t express the morbidity they may have in the same way other people do. There’s a risk that you don’t take their complaints as seriously, I think, there’s a risk of making light of them in some way. I worked in psychiatric care for a while before I became a doctor.…
I worked in psychiatric care for a while before I became a doctor. That’s why I’m extra cautious in a way. (Clinician)- [Bramberg et al,2018]
I think it was the point that the service user said, actually ‘I’m, I want to do something about this…’ so if they hadn’t said that, I suppose we would sort of no_x0002_tified it but maybe we wouldn’t have been prompted to make a change without their erm, sort of prompt. Psychiatrist [Nash A et al,2021]
Ask how they live their lives, you receive information about their habits, both food habits and exercise habits, and how they manage their lives. Staffs [Bergqvist A et al,2013]	Lifestyle Management
I went to see the one of the staff here (this mental health service) and he gave me a lot of tips on how to manage my health, he encouraged me to cut down on caffeine and do more exercise all the things that are good for you.- Psychiatrist [Cocoman AM, Casey M, 2018]
When they are not in an acute psychotic state, we help them to sched_x0002_ule exercise activities, make improvements by raising the subject of exercise with the physician and try to prescribe exercise. Staffs [Bergqvist A et al,2013]
‘I didn’t know I needed to change my lifestyle, no one told me ... I didn’t [have to] worry about not being healthy and not feeling in shape before taking the [antipsychotic] medicine’ - patients [Chee GL et al,2019]
It is hard to motivate people without a psychotic disorder to take physical exercise or eat right and live healthily.- Staffs [Bergqvist A et al,2013]
‘I think if I’m not active, I got a lot of time to ruminate on negative stuff ... exercise keeps my physical health in check ... boosting endor_x0002_phins, regulate my general physical functioning and brain function ... prevent other illnesses’ - Patients [Chee GL et al,2019]
‘‘They’ve [SMI patients] got the knowledge but how do you change that—changing someone’s concern to make them concerned, people with poor self-esteem usually it’s hard to change any behaviour…and finally the thing around self-advocacy is that being able to know that you can make a change.’’-practitioner [Wheeler AJ et al,2010]
think it’s changing, my practice is changing so I’m much more mindful of the side-effects now than I was, not short term but longer term. And I think my prescribing is reflecting that. Even if perhaps it takes a bit longer for say aripiprazole to become effective I’m more patient now in continuing with a drug that may not be effective because of that lower risk of side_x0002_effects. -Psychiatris…
I’d probably look at lifestyle interventions because some of them have been really stable on their medi_x0002_cation and if there are other things that we can do to address difficulties then I normally would say let’s try that first and if it doesn’t really work then we can look at the medication.- Psychiatrist [ Nash A et al,2021]
For a range of reasons mental health service users often have poor physical health and often mental health services focus on the mental health component so I actually think they need to take a broader approach. And my whole perspective on it is that we need to be holistic in the way we treat people…not treat them independently of their physical issues, we also can’t treat them independently of th…	Holistic approach
“Prob_x0002_ably a secure email policy” (GP07), “use Healthmail” (GP13) and “more open communication” (CMHT03) - [Collins C et al,2021]
If you have all these people working holistically, you have a chance … finally when it falls into place, things work out. I think it’s very silly if just one arm of this does some work and they’re not all talking to each other because you need all that together to have a good mental health care plan. If that doesn’t happen, it’s very, very difficult … it’s mind, body and spirit and they’re all in…
It also comes from the GPs we are finding in [town] and even the [town] Hospital; they don’t see that the physical health can impact their mental illness, so a lot of general tests that we ask to be done, they don’t understand why we are asking for them to be done. So, there’s not a very good understanding in the community in [town] ... so a lot of stuff in the GP practices aren’t even being foll…
Before [psychiatrists’] role was to focus on the mental health of the clients. But I think it’s becoming more holistic … they no longer focus just on the mental health aspect, they are also looking at the physical.-care cordinators [Gronholm PC et al,2017]
‘Yeah, a holistic way like the doctor talking to my folks to help me with my health problems’ (P14); ‘My mum was very supportive after talking to my case worker ... she would check my weight every few days, watch what I eat’ -Patient [Chee GL et al,2019]
You can’t compartmentalise a person. How you’re feeling physically affects your mental health and vice versa. A more holistic approach is going to help people’s mental health a hell of a lot more rather than just compartmentali_x0002_sation-.patient [ Young SJ, et al,2017]
I have, in my experience, with my particular diagnosis, from my psychiatrist all the way down, they say … your condition fits the medical model very well. So they don’t think in terms of the whole person. They don’t think in terms of those lifestyle factors and they don’t think about the effect the medication will have on you … weight gain, your loss of functioning, in terms of not having the ene…
We are talking about physical health today, but the mind is such a part of it, they interact, you can’t have one without the other. (FG3. Male P3). Another participant added: the physical health will help the mental state as well, so, if you get an equal balance in both, you’re doing well. They are interlinked … when you’re exercising you release a natural serotonin, that’s better than medication…
“I think it’s all part and parcel of the same, you know, health provision…It shouldn’t be physical health and mental health; it should be person_x0002_centred.” (C010, Nursing- Butler J et al,2020
I think with the help and support of our team that is the major thing that can help us for the switching, be_x0002_cause we’ve got quite a few staff, you know, like we’ve got supportive, we’ve got CPN, support workers, they are monitoring them…community pharmacists, so they can help us to make a decision switching so it’s like a team decision, it’s not only one person’s decision and obviously the…
The problem with information is that you pick up all these brochures and you look at it, and then it goes in the bin kind a thing, whereas if you’re actually talking to another human being who you respect then you tend to take more notice.-.patient- [Young SJ et al,2016]	Patient Education/ Involve patients in decision making
…I’m doing vitamin therapy and I said, you know, hopefully with the goal of reducing or ceasing one of my medications, and she [psychiatrist] said, “That will be up to me to decide, nothing to do with you.” And I said, “Well, obviously I’m not going to come off it without everybody working together.” But she was just so dismissive of it, just absolutely (FG3)- patient- [Happell B et al,2018]
The more education they get, the better they deal with our clients, the easier my job is. ... They have an understanding, and there is not the anxiety from the GPs who then have to deal with, you know, at that primary level. Nurse- [Nankivell J et al,2013]
‘They [doctor] explained the illness, what caused it, gave me [antipsychotic] medicine to take ... I don’t remember that any other information was supplied, it’s better than nothing but it is not enough’. Patient [Chee GL et al, 2019]
‘I was completely oblivious to the fact that this [taking antipsychotic medication] could be bad for my physical healthat first but later they [doctor and nurses] gave me more information ... yeah, it was helpful’ - Patient [Chee GL et al, 2019]
I liked the nutritional advice; I would do with more of that. - Patient [Cocoman AM, Casey M,2018]
We need information, go back to get us on how to talk about our physical health, describe the complication that we could get, tell us how to talk to the doctor about our physical health that arises from our medications. Areas like that on how to talk about our concerns. - Patient [Cocoman AM, Casey M,2018]
“Regularly. The consultant is very clued in with the NICE guidelines and from a nurse’s point of view, we do annual health screening for all of our clients”. CMHT- [Collins C et al, 2021]	Monitoring
They haven’t followed up, haven’t even asked about [identi_x0002_fied concern] again. Honestly, they look at me and they see a healthy, physically fit young boy. Patient - [Young SJ et al,2016]
I think there needs to be a baseline of what we do. …There should be some routine measures that we’re completing. Particularly for identifying an issue and…providing some intervention for that per_x0002_son…it’s an opportunity as well for health promotion. Nurse [Happell B et al,2021]
…six months maybe because the medication they’re on – their physical health can change quite drastically. Yeah, so 12 months could be too late if you were going to make any changes for those people. -Nurse [Happell B et al,2021]
I feel like my belly sticks out, like I’m pregnant. (P37;M40; community)-patients [ Young SJ et al,2016]	Medication Side Effects/Impact on patients daily activities
What emerged …as a consequence of using these drugs was that people were putting on a lot of weight and then subsequently we realised that they were having problems with diabetes. Practitioners--- [Wheeler AJ et al,2010]
Then there is medication that will have an impact on appetite, some_x0002_times weight actually rockets. Staffs- [Bergqvist A et al,2013]
if a person comes in and we determine…their BMI [Body Mass Index] is this and that’s flagged or their cholesterol is that or they’ve had those tests. Then it’s a base line… we’re going to moni_x0002_tor physical health we need something that tells us what is their baseline because we need to know what their weight was then. nurses- [Happell B et al,2012]
think there’s a big problem with many of the clients with being overweight […] sometimes [I] feel that the medication is a bit of an excuse for weight gain. But it can be a side-effect of the medication. […] the clients that I work with are a little bit sedentary, they are not particularly keen on exercise. - carecordinators [Gronholm P C et al ,2017]
The doctor keeps pushing us to take medication and didn’t tell [me] how bad it [antipsychotic medication] is for our body ... people have no clue’ . Patients [Chee GL et al, 2019]
‘Yeah, a lack of information [from health pro_x0002_fessionals about the adverse effects of antipsychotic medication-taking] can prevent people from getting healthy’ patients- [Chee GL et al, 2019]
The medication I was on made me increased my appetite ... and I found that I was getting bloated a lot ... snacking more yeah, comfort food’ (P11); ‘I put on fifteen kilos in three months, it’s not good’- Patients [Chee GL et al, 2019]
I notice with an awful lot of psychiatric patients a lot of them die young, and it’s more in the psychiatric population than the public and the medication must have something to do with it. (FG3. Male P2). the phyical health
I think what would work, would be for the media to replace the negative image of mental illness, with our struggles in coping not just with the illness but also its treatment- Patient[Cocoman AM, Casey M et al,2018]
Then there is medication that will have an impact on appetite, some_x0002_times weight actually rockets. -[Bergqvist A et al,2013]
When you’re on medication, you’re tired, you got no motivation because you are tired, they are inter_x0002_related. My motivation is directly linked to the medica_x0002_tion’- patient [Chee GL et al, 2019]
A few people commented on the twitches I had and the way I walked, I walked a different way because of the medication I was on, also I had a dry mouth too I used to sweat, if I went for a walk I used to be dripping in sweat you know, I’m on the right medication now that doesn’t do that. Patient[Cocoman AM, Casey M et al,2018]
When they are ill, perhaps they don’t always think about the impor_x0002_tance of these regular things, basic things, such as food, exercise, weight, and sleep-315 staffs	Patient not motivated due to their condition
“compliance [with medication] is a big issue. Even if it’s not that they are taking it all, it’s that they don’t take it regularly or as prescribed” (CMHT03). 323
Because they’re mentally ill, so sometimes, like as a normal person, they don’t perceive that idea that how much the physical health is affected as well. And they’re not voicing it and so that’s a problem as well. (FG2, P7). 363 nurse
It’s the people we work with, which is who they are and negative symptoms of schizophrenia is lack of motivation, self-neglect.-020 care cordinators
The thing is when I had a psychosis, I was worried about how I was going to survive. My case manager said: ‘OK, worry about other things [including physical health] later on, for now just focus on what’s happen_x0002_ing [managing the mental illness]’. I think they are more concerned about what my immediate struggles are rather than giving me education in relation to my physical health. They said…
It is quite hard because we always work against prescribing certain medications, the patient is not always responsible for this weight increase. It is certain medications. It is always problematic, you nag and nag; don’t forget to take your medication, and then I am perhaps disappointed if they put on weight. (IP 7)
“If we identify a problem, such as high cholesterol or a thyroid problem, we will often liaise directly with the GP by telephone or letter and ask the patient to go in to see their GP to see if they need medication… People really do need to see their GP”. (CMHT04)- [Collins C et al, 2021	Role of other healthcare staffs
…I think the doctors have taken on board more and are actually… ordering blood tests as well. I think that’s something I’ve seen in the six years I’ve been here, there’s an increase in it. -nurse [Happell B et al,2012]
making sure that there’s a relationship there that he actually gets on with me […] it’s important so you feel like there’s a partnership so that he actually trusts me and trusts me if there’s anything he can come to me. -carecoordinators [Bramberg et al,2018]
It’s very reassuring that they (i.e. psychiatrists/the mental health team) will refer us to our GP when things are not right. When my B/P was up, I was sent back to my GP - Patient [Cocoman AM, Casey M et al,2018]
: ‘‘I know about what you need to do for screening and then I know who to refer someone to if it appears that they have risk factors that need to be man_x0002_aged.’’ secondary care-[Wheeler AJ et al,2010]
Actually at the Co-op… you have an appointment with the nurse first, and she does all that…routine-type stuff, blood pressure… Just physical nurses. Nothing to do with mental health. They’ll spend up to 45 minutes with you. So you get more care. And then the doctor literally signs the paper [laughs]. -patients [Happell B et al,2018]
But I physically took her to the doctor to make sure it was done. And she feels so much better, so maybe we have to go beyond and help them a little bit more, and actually get them there, and take them physically there to actually do it. And then you can also talk to the doctor as well and discuss what issues you’re having. That this needs—maybe she might have high cholesterol as well—that he add…

## Sheet: themes and sub-themes
Preliminary theme	Themes	Sub-themes
Difficulty in accessing primary care Lack of knowledge on physical health Lack of time Financial issues Lack of resources Patient disinterest Lack of clinician interest Patient not motivated due to their condition Training for psychiatrists/general practitioners on metabolic disorders Lack of clarity on whose responsibilty Communication between general practitioner and secondary care	Barriers to metabolic monitoring	Accessibility of services Lack of education and awareness Time/resource constraints Financial hardship Lack of interest on metabolic monitoring Patient capacity and motivation to maintain physical health Role confusion and impact on communication
Medication side effects Impact on patients' daily activities	Patient related concerns to metabolic monitoring	Adverse effects of antipsychotics Impact of medication on quality of life
Patient Education/Involve patients in decision making Holistic approach Monitoring	Support system by mental health services to promote metabolic monitoring	Education and training Integrated mental health services for metabolic monitoring Strategies for adherence to guidelines on metabolic monitoring
Role of other healthcare staffs Lifestyle Management Policy- practice gap	Integrating physical health with mental health services	Timely communication with relevant practitioners Physical- mental health prevention strategies Adherence to best practice guideliness
