# Supplementary material for: Perspectives of patients and healthcare professionals on metabolic monitoring of adult prescribed second-generation antipsychotics for severe mental illness: A meta-synthesis
Source: PLoS One. 2023 Apr 19;18(4):e0283317. doi: 10.1371/journal.pone.0283317 (PMC10115273; doi:10.1371/journal.pone.0283317)
Supplement: S8 Appendix — (XLSX) [file pone.0283317.s008.xlsx]

## Sheet: Sheet1
Author	Q1	Q2	Q3	Q4	Q5	Q6	Q7	Q8	Q9	Q10	Total score
Aouira N et al(2022) [13]	Y	Y	Y	Y	Y	N	Y	Y	Y	Y	9
Brämberg E B et al, 2018 [14]	Y	Y	Y	Y	Y	N	Y	Y	Y	Y	9
Bergqvist A et al,2013 [15]	Y	Y	Y	Y	Y	N	Y	Y	Y	Y	9
Butler J et al(2020) [4]	Y	Y	Y	C	Y	N	Y	Y	Y	Y	8
Chee GL et al,2019 [16]	Y	Y	Y	Y	Y	C	Y	Y	Y	Y	9
Cocoman AM, Casey M, 2018 [17]	Y	Y	Y	Y	Y	N	Y	Y	Y	Y	9
Collins C et al,2021 [18]	Y	Y	Y	Y	Y	N	Y	Y	Y	Y	9
Gronholm P C et al,2017 [19]	Y	Y	Y	N	Y	Y	Y	Y	Y	Y	9
Happell B et al,2012 [20]	Y	Y	Y	Y	Y	N	Y	Y	Y	Y	9
	Y	Y	Y	Y	Y	C	Y	Y	Y	Y	9
Happell B et al,2018 [21]	Y	Y	Y	Y	Y	C	Y	Y	Y	Y	9
Mangurian C et al,2018 [22]	Y	Y	Y	C	Y	N	Y	Y	N	Y	7
Nankivell J et al,2013 [23]	Y	Y	N	Y	Y	Y	Y	Y	Y	Y	9
Nash A et al(2021) [24]	Y	Y	Y	Y	Y	Y	Y	Y	Y	Y	10
Wheeler AJ et al [25]	Y	Y	Y	Y	Y	C	Y	Y	Y	Y	9
Young SJ et al,2017 [26]	Y	Y	Y	Y	Y	Y	Y	Y	Y	Y	10
The CASP consists of ten questions: 2 screening questions about the research's goals and whether or not a qualitative methodology is appropriate, and 8 questions about research design, its sampling strategy, data collection, researcher reflexivity, ethical methods, data analysis, findings, and the research's value
Y=Yes N=No C=Cant'tell
